# Supplementary material for: Effect of Antioxidants in Medicinal Products on Intestinal Drug Transporters
Source: Pharmaceutics. 2024 May 10;16(5):647. doi: 10.3390/pharmaceutics16050647 (PMC11124870; doi:10.3390/pharmaceutics16050647)
Supplement: Supplementary file 1 [file pharmaceutics-16-00647-s001.zip]

Archive with 1 entries (1 files):
- pharmaceutics-2968426-supplementary.pdf
